# Supplementary material for: Behavioral Responses of Bemisia tabaci Mediterranean Cryptic Species to Three Host Plants and Their Volatiles
Source: Insects. 2022 Aug 5;13(8):703. doi: 10.3390/insects13080703 (PMC9409411; doi:10.3390/insects13080703)
Supplement: Supplementary file 1 [file insects-13-00703-s001.zip]

Archive with 1 entries (1 files):
- insects-1805406-supplementary.pdf
